# Supplementary material for: Effector Profiles of Endophytic Fusarium Associated with Asymptomatic Banana (Musa sp.) Hosts
Source: Int J Mol Sci. 2021 Mar 2;22(5):2508. doi: 10.3390/ijms22052508 (PMC7975973; doi:10.3390/ijms22052508)
Supplement: Supplementary file 1 [file ijms-22-02508-s001.zip]

Archive with 14 entries (11 files):
- IJMS_Czislowski_131220_Supplementary/
- IJMS_Czislowski_131220_Supplementary/.DS_Store
- __MACOSX/
- __MACOSX/IJMS_Czislowski_131220_Supplementary/
- __MACOSX/IJMS_Czislowski_131220_Supplementary/._.DS_Store
- IJMS_Czislowski_131220_Supplementary/Supplementary Figures.docx
- __MACOSX/IJMS_Czislowski_131220_Supplementary/._Supplementary Figures.docx
- IJMS_Czislowski_131220_Supplementary/Supplementary Tables.xlsx
- __MACOSX/IJMS_Czislowski_131220_Supplementary/._Supplementary Tables.xlsx
- IJMS_Czislowski_131220_Supplementary/~$apter 2.docx
- __MACOSX/IJMS_Czislowski_131220_Supplementary/._~$apter 2.docx
- IJMS_Czislowski_131220_Supplementary/~$MS_Czislowski_131220.docx
- __MACOSX/IJMS_Czislowski_131220_Supplementary/._~$MS_Czislowski_131220.docx
- __MACOSX/._IJMS_Czislowski_131220_Supplementary
