# Supplementary material for: Effector Profiles of Endophytic Fusarium Associated with Asymptomatic Banana (Musa sp.) Hosts
Source: Int J Mol Sci. 2021 Mar 2;22(5):2508. doi: 10.3390/ijms22052508 (PMC7975973; doi:10.3390/ijms22052508)
Supplement: Supplementary file 1 [file ijms-22-02508-s001.zip › IJMS_Czislowski_131220_Supplementary/Supplementary Tables.xlsx]

## Sheet: Sheet2
Supplementary Table 1 Genbank accessions of the SIX gene homologues from Fusarium oxysporum f.sp. lycopersici (Fol) used for query sequences to seach the BLAST nucleotide database for SIX gene orthologues.
	SIX1	SIX2	SIX3	SIX4	SIX5	SIX6	SIX7	SIX8	SIX9	SIX10	SIX11	SIX12	SIX13	SIX14
Fol	XM_018396441.1	XM_018396439.1	XM_018396424.1	GQ268951.1	GQ268952.1	XM_018394324.1	FJ755836.1	FJ755837.1	XM_018394292.1	XM_018397464.1	KC701449.1	KC701450.1	XM_018397144.1	KC701452.1

## Sheet: Sheet1
Supplementary Table 3 Details of Fusarium species isolated during the study.
Species Complex (Species, if applicable)	No. Assigned by collector	UQ Accession Code	Accession Code - to be deleted	Collection site	Host	Plant no.	Tissue	EF	SIX1	SIX2	SIX4	SIX6	SIX7	SIX8	SIX9	SIX12	SIX13	SIX14
Giberella fujikuroi, (Fusarium proliferatum)	158	UQ6547	F. proliferatum UQ6547	Mullumbimby	Lady Finger	12	Pseudostem
Giberella fujikuroi, (Fusarium fujikuroi)	155	UQ6529	F. fujikuroi UQ6529	Mullumbimby	Lady Finger	12	Peduncle
Giberella fujikuroi, (Fusarium fujikuroi)	179	UQ6540	F. fujikuroi UQ6540	Mullumbimby	Lady Finger	12	Peduncle
Giberella fujikuroi, (Fusarium fujikuroi)	219	UQ6530	F. fujikuroi UQ6530	Mullumbimby	Lady Finger	12	Peduncle
Giberella fujikuroi, (Fusarium sacchari)	40	UQ6588	F. sacchari UQ6588	Mullumbimby	Lady Finger	14	Peduncle
Giberella fujikuroi, (Fusarium sacchari)	71	UQ6675	F. sacchari UQ6675	Mullumbimby	Lady Finger	13	Peduncle
Giberella fujikuroi, (Fusarium sacchari)	88	UQ6656	F. sacchari UQ6656	Mullumbimby	Lady Finger	4	Pseudostem
Giberella fujikuroi, (Fusarium sacchari)	90	UQ6576	F. sacchari UQ6576	Mullumbimby	Lady Finger	1	Peduncle
Giberella fujikuroi, (Fusarium sacchari)	96	UQ6562	F. sacchari UQ6562	Mullumbimby	Lady Finger	15	Pseudostem
Giberella fujikuroi, (Fusarium sacchari)	99	UQ6566	F. sacchari UQ6566	Mullumbimby	Lady Finger	16	Pseudostem
Giberella fujikuroi, (Fusarium sacchari)	100	UQ6674	F. sacchari UQ6674	Mullumbimby	Lady Finger	19	Peduncle
Giberella fujikuroi, (Fusarium sacchari)	101	UQ6561	F. sacchari UQ6561	Mullumbimby	Lady Finger	6	Pseudostem
Giberella fujikuroi, (Fusarium sacchari)	105	UQ6569	F. sacchari UQ6569	Mullumbimby	Lady Finger	10	Pseudostem
Giberella fujikuroi, (Fusarium sacchari)	112	UQ6587	F. sacchari UQ6587	Mullumbimby	Lady Finger	13	Peduncle
Giberella fujikuroi, (Fusarium sacchari)	115	UQ6567	F. sacchari UQ6567	Mullumbimby	Lady Finger	13	Peduncle
Giberella fujikuroi, (Fusarium sacchari)	116	UQ6590	F. sacchari UQ6590	Mullumbimby	Lady Finger	16	Pseudostem
Giberella fujikuroi, (Fusarium sacchari)	126	UQ6564	F. sacchari UQ6564	Mullumbimby	Lady Finger	15	Pseudostem
Giberella fujikuroi, (Fusarium sacchari)	144	UQ6586	F. sacchari UQ6586	Mullumbimby	Lady Finger	16	Pseudostem
Giberella fujikuroi, (Fusarium sacchari)	148	UQ66173	F. sacchari 148	Mullumbimby	Lady Finger	14	Peduncle
Giberella fujikuroi, (Fusarium sacchari)	163	UQ6515	F. sacchari UQ6515	Redlands	Maa	850e	Pseudostem
Giberella fujikuroi, (Fusarium sacchari)	164	UQ6601	F. sacchari UQ6601	Mullumbimby	Lady Finger	19	Peduncle
Giberella fujikuroi, (Fusarium sacchari)	176	UQ6549	F. sacchari UQ6549	Mullumbimby	Lady Finger	14	Pseudostem
Giberella fujikuroi, (Fusarium sacchari)	184	UQ6676	F. sacchari UQ6676	Mullumbimby	Lady Finger	19	Peduncle
Giberella fujikuroi, (Fusarium sacchari)	186	UQ6659	F. sacchari UQ6659	Mullumbimby	Lady Finger	6	Pseudostem
Giberella fujikuroi, (Fusarium sacchari)	208	UQ6677	F. sacchari UQ6677	Mullumbimby	Lady Finger	4	Peduncle
Giberella fujikuroi, (Fusarium sacchari)	211	UQ6568	F. sacchari UQ6568	Mullumbimby	Lady Finger	19	Pseudostem
Giberella fujikuroi, (Fusarium sacchari)	212	UQ66174	F. sacchari 212	Mullumbimby	Lady Finger	16	Pseudostem
Giberella fujikuroi, (Fusarium sacchari)	238	UQ6619	F. sacchari UQ6619	Mullumbimby	Lady Finger	16	Pseudostem
Giberella fujikuroi, (Fusarium sacchari)	239	UQ6589	F. sacchari UQ6589	Mullumbimby	Lady Finger	16	Pseudostem
Giberella fujikuroi, (Fusarium sacchari)	318	UQ6563	F. sacchari UQ6563	Mullumbimby	Lady Finger	15	Pseudostem
Giberella fujikuroi, (Fusarium sacchari)	326	UQ6616	F. sacchari UQ6616	Mullumbimby	Lady Finger	13	Peduncle
Fusarium incarnatum-equiseti	171	UQ6615		Mullumbimby	Lady Finger	15	Pseudostem
Fusarium incarnatum-equiseti	187	UQ6658		Mullumbimby	Lady Finger	8	Pseudostem
Fusarium incarnatum-equiseti	233	UQ6607		Mullumbimby	Lady Finger	5	Roots
Fusarium incarnatum-equiseti	236	UQ6641		Mullumbimby	Lady Finger	20	Roots
Fusarium oxysporum	74	UQ66172		Mullumbimby	Lady Finger	1	Pseudostem
Fusarium oxysporum	203	UQ6571	F. oxysporum UQ6571	Mullumbimby	Lady Finger	1	Peduncle
Fusarium oxysporum	192	UQ6523		Mullumbimby	Lady Finger	2	Roots
Fusarium oxysporum	107	UQ66164		Redlands	Maa	846d	Roots
Fusarium oxysporum	302	UQ6556	F. oxysporum UQ6556	Redlands	Maa	846d	Roots
Fusarium oxysporum	229	UQ6518		Redlands	Maa	846e	Pseudostem
Fusarium oxysporum	306	UQ6554	F. oxysporum UQ6554	Redlands	Maa	846e	Pseudostem
Fusarium oxysporum	308	UQ6580	F. oxysporum UQ6580	Redlands	Maa	846e	Pseudostem
Fusarium oxysporum	199	UQ6546	F. oxysporum UQ6546	Mullumbimby	Lady Finger	2	Roots
Fusarium oxysporum	309	UQ6535	F. oxysporum UQ6535	Redlands	Maa	846e	Pseudostem
Fusarium oxysporum	2	UQ6604	F. oxysporum UQ6604	Mullumbimby	Lady Finger	3	Peduncle
Fusarium oxysporum	87	UQ6643	F. oxysporum UQ6643	Mullumbimby	Lady Finger	3	Roots
Fusarium oxysporum	128	UQ6636	F. oxysporum UQ6636	Mullumbimby	Lady Finger	3	Pseudostem
Fusarium oxysporum	46	UQ66169		Redlands	Maa	846f	Roots
Fusarium oxysporum	201	UQ6605	F. oxysporum UQ6605	Mullumbimby	Lady Finger	4	Pseudostem
Fusarium oxysporum	220	UQ6645	F. oxysporum UQ6645	Mullumbimby	Lady Finger	5	Pseudostem
Fusarium oxysporum	65	UQ6560	F. oxysporum UQ6560	Mullumbimby	Lady Finger	6	Peduncle
Fusarium oxysporum	231	UQ66166		Redlands	Maa	846f	Pseudostem
Fusarium oxysporum	13	UQ6522	F. oxysporum UQ6522	Mullumbimby	Lady Finger	7	Pseudostem
Fusarium oxysporum	121	UQ6539	F. oxysporum UQ6539	Mullumbimby	Lady Finger	7	Pseudostem
Fusarium oxysporum	178	UQ6511		Mullumbimby	Lady Finger	7	Roots
Fusarium oxysporum	235	UQ6670	F. oxysporum UQ6670	Mullumbimby	Lady Finger	7	Pseudostem
Fusarium oxysporum	237	UQ6657	F. oxysporum UQ6657	Mullumbimby	Lady Finger	7	Roots
Fusarium oxysporum	243	UQ6629	F. oxysporum UQ6629	Mullumbimby	Lady Finger	7	Peduncle
Fusarium oxysporum	124	UQ6646	F. oxysporum UQ6646	Mullumbimby	Lady Finger	11	Roots
Fusarium oxysporum	159	UQ6632	F. oxysporum UQ6632	Mullumbimby	Lady Finger	11	Roots
Fusarium oxysporum	193	UQ6514		Mullumbimby	Lady Finger	11	Roots
Fusarium oxysporum	125	UQ6672	F. oxysporum UQ6672	Mullumbimby	Lady Finger	12	Pseudostem
Fusarium oxysporum	170	UQ66165		Mullumbimby	Lady Finger	13	Roots
Fusarium oxysporum	317	UQ6508		Mullumbimby	Lady Finger	13	Peduncle
Fusarium oxysporum	183	UQ6531	F. oxysporum UQ6531	Mullumbimby	Lady Finger	15	Roots
Fusarium oxysporum	196	UQ6509	Note: not in EF alignment	Mullumbimby	Lady Finger	15	Roots
Fusarium oxysporum	200	UQ6638	F. oxysporum UQ6638	Mullumbimby	Lady Finger	15	Roots
Fusarium oxysporum	320	UQ6513		Mullumbimby	Lady Finger	15	Roots
Fusarium oxysporum	307	UQ6647	F. oxysporum UQ6647	Redlands	Maa	846f	Roots
Fusarium oxysporum	69	UQ6635	F. oxysporum UQ6635	Mullumbimby	Lady Finger	16	Roots
Fusarium oxysporum	152	UQ6512		Mullumbimby	Lady Finger	17	Peduncle
Fusarium oxysporum	310	UQ6582	F. oxysporum UQ6582	Redlands	Maa	846f	Pseudostem
Fusarium oxysporum	311	UQ6579	F. oxysporum UQ6579	Redlands	Maa	846f	Roots
Fusarium oxysporum	312	UQ6577	F. oxysporum UQ6577	Redlands	Maa	846f	Pseudostem
Fusarium oxysporum	217	UQ6611	F. oxysporum UQ6611	Mullumbimby	Lady Finger	17	Peduncle
Fusarium oxysporum	24	UQ6637	F. oxysporum UQ6637	Mullumbimby	Lady Finger	18	Roots
Fusarium oxysporum	205	UQ6521		Mullumbimby	Lady Finger	18	Roots
Fusarium oxysporum	313	UQ6537	F. oxysporum UQ6537	Redlands	Maa	846f	Roots
Fusarium oxysporum	314	UQ6536	F. oxysporum UQ6536	Redlands	Maa	846f	Roots
Fusarium oxysporum	315	UQ6578	F. oxysporum UQ6578	Redlands	Maa	846f	Pseudostem
Fusarium oxysporum	316	UQ6581	F. oxysporum UQ6581	Redlands	Maa	846f	Pseudostem
Fusarium oxysporum	42	UQ6519	F. oxysporum UQ6519	Redlands	Maa	846h	Pseudostem
Fusarium oxysporum	65	UQ6575	F. oxysporum UQ6575 Note, not in EF tree	Redlands	Maa	846h	Roots
Fusarium oxysporum	304	UQ6558	F. oxysporum UQ6558	Redlands	Maa	846h	Roots
Fusarium oxysporum	305	UQ6574	F. oxysporum UQ6574	Redlands	Maa	846h	Roots
Fusarium oxysporum	26	UQ66167		Redlands	Maa	850e	Roots
Fusarium oxysporum	60	UQ66171		Redlands	Maa	850e	Roots
Fusarium oxysporum	216	UQ6644	F. oxysporum UQ6644	Redlands	Maa	850e	Roots
Fusarium oxysporum	228	UQ6557	F. oxysporum UQ6557	Redlands	Maa	850f	Roots
Fusarium oxysporum	54	UQ66170		Redlands	Maa	850g	Roots
Fusarium oxysporum	127	UQ6516		Redlands	Maa	851d	Roots
Fusarium oxysporum	303	UQ66168		Redlands	Maa	851d	Roots
Fusarium oxysporum	322	UQ6533	F. oxysporum UQ6533	Mullumbimby	Lady Finger	18	Roots
Fusarium oxysporum	177	UQ6524		Mullumbimby	Lady Finger	20	Peduncle
Fusarium oxysporum	194	UQ6520		Mullumbimby	Lady Finger	20	Peduncle
Fusarium solani	118	UQ6673	F. solani UQ6673	Mullumbimby	Lady Finger	12	Pseudostem
Fusarium solani	150	UQ6528	F. solani UQ6528	Mullumbimby	Lady Finger	12	Pseudostem
Fusarium solani	153	UQ6610	F. solani UQ6610	Mullumbimby	Lady Finger	13	Pseudostem
Fusarium solani	173	UQ6653	F. solani UQ6653	Mullumbimby	Lady Finger	8	Peduncle
Fusarium solani	174	UQ66176	F. solani 174	Mullumbimby	Lady Finger	11	Roots
Fusarium solani	175	UQ6527	F. solani UQ6527	Mullumbimby	Lady Finger	9	Roots
Fusarium solani	206	UQ6609	F. solani UQ6609	Mullumbimby	Lady Finger	8	Roots
Fusarium solani	325	UQ6548	F. solani UQ6548	Mullumbimby	Lady Finger	10	Peduncle
Fusarium solani	328	UQ6618	F. solani-UQ6618	Mullumbimby	Lady Finger	7	Peduncle
